# Supplementary material for: Thermoresponsive Zinc TetraPhenylPorphyrin Photosensitizer/Dextran Graft Poly(N-IsoPropylAcrylAmide) Copolymer/Au Nanoparticles Hybrid Nanosystem: Potential for Photodynamic Therapy Applications
Source: Nanomaterials (Basel). 2022 Aug 2;12(15):2655. doi: 10.3390/nano12152655 (PMC9370275; doi:10.3390/nano12152655)
Supplement: Supplementary file 1 [file nanomaterials-12-02655-s001.zip]

Archive with 1 entries (1 files):
- nanomaterials-1804763-supplementary.pdf
